# Supplementary material for: Vitellogenin-3-like and Vitellogenin receptor Genes Involved in the Regulation of Ovarian Development and Oviposition in Diaphorina citri
Source: Insects. 2026 May 29;17(6):562. doi: 10.3390/insects17060562 (PMC13299296; doi:10.3390/insects17060562)
Supplement: Supplementary file 1 [file insects-17-00562-s001.zip]

Archive with 1 entries (1 files):
- insects-4283092-supplementary.pdf
